# Supplementary material for: Cell-Free Therapies for Chronic Pain: The Rise of the Mesenchymal Stem Cell Secretome
Source: Brain Sci. 2025 Nov 25;15(12):1263. doi: 10.3390/brainsci15121263 (PMC12730702; doi:10.3390/brainsci15121263)
Supplement: Supplementary file 1 [file brainsci-15-01263-s001.zip]

Archive with 1 entries (1 files):
- brainsci-3967832-supplementary.xlsx
