# Supplementary material for: Cell-Free Therapies for Chronic Pain: The Rise of the Mesenchymal Stem Cell Secretome
Source: Brain Sci. 2025 Nov 25;15(12):1263. doi: 10.3390/brainsci15121263 (PMC12730702; doi:10.3390/brainsci15121263)
Supplement: Supplementary file 1 [file brainsci-15-01263-s001.zip › brainsci-3967832-supplementary.xlsx]

## Sheet: Supplementary Table 1
Supplementray Table 1: list of clinical trials retrieved from ClinicalTrials.gov on August 28, 2025, using the keywords secretome and conditioned medium with the study type filter set to interventional. The search yielded 87 trials, of which 52 remained after manual review. The four trials evaluating pain outcomes are highlighted in red.
NCT Number	Study Title	Study URL	Brief Summary	Conditions	Macro-area	Interventions	Primary Outcome Measures	Secondary Outcome Measures	Other Outcome Measures
NCT05774509	Treatment of Non-ischemic Cardiomyopathies by Intravenous Extracellular Vesicles of Cardiovascular Progenitor Cells	https://clinicaltrials.gov/study/NCT05774509	The goal of this clinical trial is to assess the safety and efficacy of three intravenous injections of the extracellulat vesicle-enriched secretome of cardiovascular progenitor cells in severely symptomatic patients with drug-refractory left ventricular (LV) dysfunction secondary to non-ischemic dilated cardiomyopathy. The main questions it aims to answer are: * Are these repeated injections saf…	Heart Failure With Reduced Ejection Fraction	Cardiology	BIOLOGICAL: Extracellular vesicle-enriched secretome of cardiovascular progenitor cells differentiated from induced pluripotent stem cells	Serious Adverse Events, Number of any potentially Serious Adverse Events (SAEs)/Reactions attributed to the experimental treatment: death (cardiovascular or of any cause), hospitalization for worsening heart failure, acute coronary syndrome (including myocardial infarction), sustained atrial and ventricular arrhythmias, ischemic stroke, immune-allergic or infectious reactions to the intravenous i…	Validation of the bioactivity of the EV-enriched secretome by proliferation of human vascular endothelial cells., Bioactivity of the IMP (potency tests) assessed by proliferation of human vascular endothelial cells assessed by BrdU (\>20% relative to the control)., 12 months|Validation of the bioactivity of the EV-enriched secretome by activation of allogeneic peripheral blood mononuclear cells.,…
NCT06066827	Hair Regeneration in Androgenetic Alopecia	https://clinicaltrials.gov/study/NCT06066827	This clinical trial study aims to compare the effectiveness and safety of secretome from ADSCs with minoxidil in AGA cases, to provide future reference or standard in the application of cell-based therapy and its derivatives in AGA cases. The subject of this study is androgenetic alopecia population. The main questions it aims to answer are: * Is the secretome of ADSC's effective compared to mino…	Androgenetic Alopecia	Dermatology	DRUG: Minoxidil Topical|OTHER: Secretome from adipose-derived stem cells|COMBINATION_PRODUCT: Combination of minoxidil and secretome from adipose-derived stem cells	Improvement of alopecia in physical examination, The investigator conduct a scalp examination every 4 weeks until the twelfth week to measure the improvement of alopecia with Hamilton-Norwood scale, Week 0 (baseline), week 4 after intervention, week 8 after intervention, week 12 (end of trial)|Macroscopic hair growth documented, The investigator conducted documentation of the subject in 7 positio…	Patient satisfaction, The patient satisfaction scale using a linear analog scale with a scale of 1-7 (1 = no result, 7 = very satisfactory outcome) and was evaluated at the last treatment session., Week 12 (end of trial)
NCT06813027	Use of Allogeneic Extracellular Secretomes (EV)Derived From Umbilical Cord Mesenchymal Stromal Cells: a Phase I Open-label Safety Trial.	https://clinicaltrials.gov/study/NCT06813027	Aim of the study: The primary endpoint of this work is to explore the safety of allogeneic extracellular secretomes "extracellular vesicles" (EV) derived from umbilical cord mesenchymal cells (HUCMSCs) when injected perilesional repeatedly in stable non-facial vitiligo. Methods: Adults with stable non-facial vitiligo for more than three months not exceeding 300 mm 2 were included in the study. A …	Vitiligo	Dermatology	BIOLOGICAL: EV	Safety, Safety was the primary endpoint. Adverse events were monitored. Immediately after injection, each subject was kept for one hour of observation in the Cell Therapy Center (CTC). Subjects were followed for 24 hours and then weekly for the first month. Subsequently, they were followed monthly until the end of the study using a special checklist for adverse events as described . Measuring vis…	Efficacy of response, Efficacy was measured at three and six months. The extent of re-pigmentation was assessed and scored as follows: re-pigmentation of ≤25% Minimal, 26-50% Mild, 51-75% Moderate, 76-90% Marked, and \&gt;90% Excellent. All subjects were evaluated clinically using clinical observation and photographs of the affected area at baseline, 3 months, and 6 months. Visual assessment. For…
NCT06217627	Skin Rejuvenation Using Stem Cell Secretome	https://clinicaltrials.gov/study/NCT06217627	This clinical trial aims to investigate the effect of umbilical cord explants (UC)-explants and UC-mesenchymal stem cells (MSCs) secretome on skin rejuvenation, to provide future reference or standard in the application of cell free-based therapy in skin aging.	Skin Rejuvenation	Dermatology	BIOLOGICAL: secretome	Selected growth factors assessment, assessment of the concentration (pg/ml) of selected growth factors (bFGF, HGF, TIMP-3, VEGF, andTGF-b) in the secretome derived from UC-explants and UC-MSCs using ELISA essays., 4 samples of secretome extracted from UC-explants with one week interval. 1 sample of secretome extracted from confluent UC-MSCs at passage 1|Wrinkle severity in hands, wrinkle severity…	Histological examination, The histological examination of skin biopsies evaluated the assessment of collagen, keratin, elastin, basement membrane of blood vessels, and fibroblast nuclei., skin biopsies were performed at two moments: before treatment and after 12 months.
NCT04134676	Therapeutic Potential of Stem Cell Conditioned Medium on Chronic Ulcer Wounds	https://clinicaltrials.gov/study/NCT04134676	Chronic wounds (CW) still represents a heavy burden to many patients and health care institution. Despite the most recent advances in wound management, up to 50% of chronic wounds still fail to heal. Conventional treatment of chronic wounds does not seem to work in several cases, consumes enormous amount of money and time, so it is necessary to develop different strategies. Previous studies have …	Chronic Ulcer	Dermatology	DRUG: Conditioned Media	Knowing the the success rate of chronic ulcer healing in patients undergoing wound care with conditioned medium, Assessing ulcer progression macroscopic evaluation of: * The presence of granulation tissue * The size of the ulcer reduced * Edema decreases * Erythema decreases Results are expressed as means ± SD. The normal distribution of the data was assessed using the Shapiro-Wilk test. For mult…
NCT05508191	Microneedle Versus Fractional CO₂ Laser for Skin Aging Treatment With Stem Cell Secretome in Indonesian Adult Women	https://clinicaltrials.gov/study/NCT05508191	Evidences regarding the effectiveness of adipose-derived mesenchymal stem cells (ADMSCs) secretome to alleviate skin aging have been extensively available, yet no studies hitherto directly investigated the best administration technique for such purpose. The objective of this study is to compare microneedling and fractional CO₂ laser methods in administrating ADMSCs secretome for facial skin rejuv…	Skin Aging|Transepidermal Water Loss	Dermatology	DEVICE: Fractional CO₂ Laser|DEVICE: Microneedle	Skin aging changes evaluated by dermoscopy photoaging scale (DPAS), A thorough evaluation using dermoscope upon 11 parameters of skin aging (yellowish papules, solar elastosis, skin atrophy, lentigo, hypopigmented and hyperpigmented macules, telangiectasia, actinic keratosis, senile comedones, superficial wrinkles, deep wrinkles, and criss-cross wrinkles) observed on 4 locations (forehead, perior…	Likert scale for the satisfaction degree, An interval of 0 (extremely unsatisfied) to 10 (extremely satisfied) for determination of the participants' satisfaction upon both treatments (microneedle and fractional CO₂ laser). \*This is a numeric variable., Week 6 (end of trial)|Visual analog scale (VAS) of pain for the convenience degree, An interval of 0 (no pain whatsoever) to 10 (the most extrem…
NCT05777213	Potential Injection of Human Umbilical Cord Secretome in the Case of Trophic Ulcers (Pre-post Intervention)	https://clinicaltrials.gov/study/NCT05777213	Background: Trophic ulcer is one of the complications that arise due to leprosy infection of the skin and includes diseases that trigger permanent disability and reduce the quality of life of the person. The facts in the field that more than 50% of chronic ulcers, especially trophic ulcers due to leprosy fail to heal with usual treatment. Therefore it is important to do a new method in healing tr…	CM-MSC ; Stem Cell ; Trophic Ulcer ; Leprosy ; Morbun Hansen; Secretom	Dermatology	BIOLOGICAL: Secretome	Changes in Wound Size - Length, Digital measurements of Length carried out using a rule from time to time (1 time per week for 4 weeks) with units in cm, 4 weeks|Changes in Wound Size - Width, Digital measurements of Width carried out using a rule from time to time (1 time per week for 4 weeks) with units in cm, 4 weeks|Changes in Wound Size - Area, Digital measurements carried out by multiplying…		Adverse event of Allergic, Assessment of side effects in the form of allergies for 4 weeks the intervention is expressed in the form of incidence with consideration of diagnosis by a doctor and sought to know about the causal from these side effects, 4 weeks|Adverse event of Erythema, Assessment of side effects in the form of erythema for 4 weeks the intervention is expressed in the form of incid…
NCT07107841	Autologous Hair Follicle Secretome for Androgenic Alopecia	https://clinicaltrials.gov/study/NCT07107841	The purpose of this clinical trial is to evaluate the safety and efficacy of the use of an autologous hair follicle derived secretome for androgenous alopecia. The secretome will be injected into the scalp at baseline, and days 30, 90, 180, 270 and 365. Hair growth will be quantitatively measured for density and thickness. PROs will also be collected from participants.	Androgenic Alopecia	Dermatology	OTHER: Autologous Hair Follicle-Derived Secretome|OTHER: Placebo Control	Target Area Hair Counts (TAHC), Non-vellus TAHC is the number of non-vellus (terminal) hairs within 1 cm² scalp, 180 Days after Baseline|Safety, Incidence rates of treatment-related adverse events compared between the active and placebo arm, 180 days from Baseline	Mean Total Hair Density (vellus and non-vellus/terminal), Mean Total Hair Density (vellus and non-vellus/terminal): measured by Trichoscan device, 30, 90, 270 and 365 days|Patient Satisfaction, Patient satisfaction collected using a 5 point Likert scale, 30, 90, 270 and 365 days|Hair thickness improvement, Hair thickness improvement measured by Trichoscan device, 30, 90, 180, 270 and 365 days|Pat…
NCT06516419	Development of Products Based on Secretom From Stem Cell Conditioned Medium for Melasma Therapy	https://clinicaltrials.gov/study/NCT06516419	This research is a clinical study with a single-blind randomized clinical trial design (randomized controlled trial) in RSCM-FKUI This study aims to Assess the effectiveness and safety of intradermal concentrated secretome injection therapy, triple combination cream, and intradermal tranexamic acid injection in melasma patients, determine the quality of life profile of melasma patients after trip…	Melasma	Dermatology	DRUG: Concentrated secretome Injection 2mL|DRUG: Tranexamic acid injection|DRUG: Triple Combination Cream	Change of Melasma Severity based on modified Melasma Severity Index (mMASI) score., The range of values for mMASI is between 0 and 24 which can then be divided into mild melasma (0-8), moderate (8-16), and severe (16-24). improvement occurs if the mMASI score decreases by \<50% from the previous visit worsening if score persists or mMASI Score Increase \>50%, re-evaluation on day 14, 28, 42, 56 a…
NCT06713434	Pilot Study of ELK-003 Eye Drops for Treating Ocular Manifestations of Epidermolysis Bullosa	https://clinicaltrials.gov/study/NCT06713434	This study consists of two phases: an Observational Phase to evaluate the natural history of ocular manifestations in subjects with Dystrophic and Junctional Epidermolysis Bullosa, followed by a Treatment Phase to assess the effects of ELK-003 eye drops. Each subject will serve as their own control by comparing ocular manifestations documented during the Observational Phase to those recorded duri…	Junctional Epidermolysis Bullosa|Epidermolysis Bullosa (EB)|Dystrophic Epidermolysis Bullosa|Recessive Dystrophic Epidermolysis Bullosa	Dermatology	BIOLOGICAL: ELK-003 (Standarized Amniotic Fluid Secretome Eye Drops)	Safety of ELK-003 Eye Drops, The primary outcome is to evaluate the safety and tolerability of ELK-003 eye drops in subjects with EB. Safety assessments will focus on the incidence and severity of drug-related adverse events, including any signs of ocular irritation, monitored throughout the study., 180 days (Treatment Phase)	Frequency of Corneal Abrasions (Number of Events), The secondary outcome is to assess the efficacy of ELK-003 in improving ocular signs and symptoms associated with EB, measuring frequency of corneal abrasions (number of events) over the treatment period., 180 days (Treatment Phase)|Days with Corneal Breakdown, The secondary outcome is to assess the efficacy of ELK-003 in improving ocular signs a…
NCT04326959	Implantation of Mesenchymal Stem Cell, Conditioned Medium, or Triamcinolone Acetonide for Keloid	https://clinicaltrials.gov/study/NCT04326959	The clinical trial will be carried out at the Gatot Soebroto Army Central Hospital, Jakarta and planned from June 2020 to December 2020. Clinical trials of Umbilical Cord-Mesenchymal Stem Cells (UC-MSCs) and Conditioned Medium Umbilical Cord-Mesenchymal Stem Cells (CM UC-MSCs) for Keloid were designed in three groups. Group 1 injected with The UC-MSCs at a dose of 2 million cells / cm3 using a 1 …	Keloid	Dermatology	BIOLOGICAL: Umbilical Cord-Mesenchymal Stem Cells and Conditioned Medium|BIOLOGICAL: Conditioned Medium|BIOLOGICAL: Triamcinolone Acetonide	Alfa SMA-1, Biomarker, 3 month after injection|Collagen type 1, Biomarker, 3 moth after injection	Core Biopsy/Histopathology, Too evaluate histology of keloid, 3 month after injection|Ultrasonography, To see image inside the body, 3 month after injection
NCT03676400	Hair Growth Efficacy and Safety of NGF-574H in Adult With Androgenic Alopecia	https://clinicaltrials.gov/study/NCT03676400	The purpose of this study is to assess whether cosmetic investigational product containing NGF-574H is safe and effective in the treatment of androgenic alopecia in asian adults.	Androgenic Alopecia	Dermatology	OTHER: conditioned media of umbilical cord blood-derived stem cells|OTHER: Placebo	Change in mean total hair density (hair/cm2), * The hair density by phototrichogram for 24 weeks application, in comparison to initial value (baseline) and/or placebo product. * Measurement of hair density by phototrichogram (Canfield): change in mean total hair density (hair/cm\^2) * Statistical analysis: Time and product effects (p\<0.05), 0, 6, 12 and 24 weeks|Compare visual assessment before …	Change in mean Telogen hair density, Measurement of telogen hair density, in comparison to initial value (baseline) and/or placebo product., 0, 6, 12 and 24 weeks|Change in mean Anagen hair density, Measurement of anagen hair density, in comparison to initial value (baseline) and/or placebo product., 0, 6, 12 and 24 weeks|Change in hair growth speed, Measurement of hair growth speed, in compariso…
NCT05296863	Adipose-derived Stem Cell Conditioned Media as a Novel Approach for Hair Regrowth in Male Androgenetic Alopecia	https://clinicaltrials.gov/study/NCT05296863	This study investigated the efficacy of adipose derived stem cell conditioned media (ADSC-CM) combined with minoxidil for hair regeneration therapy in male AGA.	Alopecia, Androgenetic|Hair Loss/Baldness	Dermatology	COMBINATION_PRODUCT: Non-concentrated adipose-derived stem cell conditioned media and 5% Minoxidil|COMBINATION_PRODUCT: Concentrated adipose-derived stem cell conditioned media and 5% Minoxidil|COMBINATION_PRODUCT: Placebo and 5% Minoxidil	Hair count, Sum of hair, Within 6 weeks|Hair density, count/cm2, Within 6 weeks|Terminal rate, Percentage of terminal hairs, Within 6 weeks|Vellus rate, Percentage of terminal hairs, Within 6 weeks|Mean thickness, In centimeters, Within 6 weeks|Total follicular units, Unit of hair follicles, Within 6 weeks	7-point scale, In order to assess patient satisfaction of the research process and treatment outcome, Within 6 weeks
NCT05887804	Comparison of Keloid Volume and Symptoms Reduction Between Intralesional Umbilical-Cord Mesenchymal Stem Cells, Its Conditioned Medium, and Triamcinolone Acetonide Injection as Keloid Therapy: A Randomised Controlled Trial	https://clinicaltrials.gov/study/NCT05887804	This study is a double-blind randomized controlled trial (RCT) examining the effect of intralesional injection of umbilical cord-derived mesenchymal stem cells (UC-MSC), umbilical cord-derived conditioned medium (UC-CM), or triamcinolone acetonide (TA) on keloids carried out using CONSORT statement. Research is directed at studying keloid volume reduction and changes in POSAS score.	Keloid|Stem Cell	Dermatology	BIOLOGICAL: umbilical cord-derived mesenchymal stem cells (UC-MSC)|BIOLOGICAL: umbilical cord-derived mesenchymal stem cells conditioned medium (UC-CM)|DRUG: Triamcinolone Acetonide (TA)	Keloid volume reduction, Volume was measured by CT-scan 2 weeks and 17 weeks after the first visit, 15 weeks|The Patient and Observer Scar Assessment Scale (POSAS) score reduction, Symptoms were measured using The Patient and Observer Scar Assessment Scale (POSAS) on the first visit, five weeks, 13 weeks, and 17 weeks after the first visit. Each item of the POSAS is rated on a 10-point score. The…
NCT05939817	The Effect of Intralesian Injection of Umbilical Cord Mesenchymal Stem Cells, Its Conditioned Medium, and Triamcinolone Acetonide on Type 1:3 Collagen Ratio and Interleukin-10 Levels in Keloid: A Randomised Controlled Trial	https://clinicaltrials.gov/study/NCT05939817	The objective of this study is to observe the potency of umbilical cord-derived mesenchymal stem cells (UC-MSC) and umbilical cord-derived conditioned medium (UC-CM), or triamcinolone acetonide (TA) in keloid therapy, measured by the decrease in the type 1:3 collagen ratio and the increase of IL-10 levels carried out using CONSORT statement.	Keloid|Stem Cell	Dermatology	BIOLOGICAL: umbilical cord-derived mesenchymal stem cells (UC-MSC)|BIOLOGICAL: umbilical cord-derived mesenchymal stem cells conditioned medium (UC-CM)|DRUG: Triamcinolone Acetonide (TA)	Type 1:3 collagen ratio reduction, Biopsies of the keloid tissues were then conducted twice, in the first meeting and 17 weeks after. Parameters to be evaluated in anatomic pathology examination are Sirius red staining to evaluate collagen structure under a polarizing lens. Calculation of changes in the ratio of type 1 to type 3 collagen levels was carried out by dividing the ratio of collagen be…
NCT04235296	Mesenchymal Stem Cell Conditioned Medium-derived Pleiotropic Factor in Treating Residual Burn Wound	https://clinicaltrials.gov/study/NCT04235296	Treatment of extensive deep burn residual wounds is a common problem in burn plastic surgery. Due to bacterial invasion, excessive maturation of granulation tissue, poor abrasion resistance of new epithelium, and coexistence of wound healing and dissolution can lead to delayed wound healing. Residual wounds rarely heal spontaneously and are prone to recurrence. Mesenchymal stem cells (MSC) boost …	Mesenchymal Stem Cell-derived Pleiotropic Factor in Treating Residual Burn Wound	Dermatology	BIOLOGICAL: epidermal growth factor|BIOLOGICAL: mesenchymal stem cell conditioned medium-derived pleiotropic factor	wound healing rate, Original wound area minus unhealed wound area divided by original wound area, 2 months
NCT05004779	Regenerative Effects of Human Stem Cell Media After Laser Therapy in Hypertrophic Scar	https://clinicaltrials.gov/study/NCT05004779	The purpose of this study was to determine the effect of combined treatment using nonablative laser and human stem cell media (HSCM) on the regeneration of hypertrophic scars that occurred after burns.	Stem Cell Media|Hypertrophic Scar|Regeneration	Dermatology	PROCEDURE: human stem cell conditioned media was applied after non-ablative laser therapy|PROCEDURE: normal saline was applied after non ablative laser therapy	scar thickness (cm), The thickness was measured with a ultrasonic wave equipment, baseline|change from baseline scar thickness at 3 months (cm), the change of scar thickness was measured with a ultrasonic wave equipment, after 3 months intervention	melanin levels (arbitraty units; AU), the higher values indicating a darker, baseline|change from baseline melanin level at 3 months (arbitraty units; AU), the higher values indicating a darker, after 3 months intervention|erythema level (arbitraty units; AU), the higher values indicating a redder skin, baseline|change from baseline erythema level at 3 months (arbitraty units; AU), the higher val…
NCT03662854	Safety and Tolerability of Hair Stimulating Complex (HSC) in Female Pattern Hair Loss	https://clinicaltrials.gov/study/NCT03662854	This double-blind placebo-controlled study will assess the tolerability, feasibility, and pharmacodynamics of intradermal Hair Stimulating Complex (HSC) in up to 18 of 27 women with Ludwig 1 or 2 classification or the Savin Frontal classification of hair loss. Safety measures include vital signs, dermatological examination of the scalp, pre- and post-dose blood and urine collection, as well as In…	Alopecia	Dermatology	BIOLOGICAL: Hair Stimulating Complex (HSC)|OTHER: Phosphate Buffered Saline	Number of Adverse Events due to HSC, Safety and tolerability of HSC by comparing adverse events to baseline, Continuous for 22 weeks after first dose	Investigator Assessments of Global Photographs compared to baseline, Investigator Assessments of Global Photographs compared to baseline, Day 1, Week 18 and 22
NCT04234750	Mesenchymal Stem Cell-derived Pleiotropic Factor in the Treatment of Donor Sites	https://clinicaltrials.gov/study/NCT04234750	Skin grafting is a standard treatment for deep wounds, but care of the donor site after transplantation is very important. The means of accelerating wound healing can increase overall patient satisfaction. In recent years, cytokine therapy has been an important strategy to promote tissue repair.Mesenchymal stem cells (MSC) have been considered the star cells that promote tissue repair. It works m…	Evaluate the Safety and Effectiveness of Mesenchymal Stem Cell Conditioned Medium-derived Pleiotropic Factor in Treating Donor Sites	Dermatology	BIOLOGICAL: mesenchymal stem cell conditioned medium-derived pleiotropic factor	wound healing rate, Original wound area minus unhealed wound area divided by original wound area, 1 month	Vancouver score, Score according to scale, 6 months
NCT06629909	Safety and Feasibility of Human Umbilical Cord Mesenchymal Stem Cell-Derived Secretome in the Treatment of Liver Cirrhosis: a Comprehensive Evaluation of Fibrosis Reduction, Immunomodulation, and Hepatic Regeneration: a Single Center, Randomized, Phase I Clinical Trial	https://clinicaltrials.gov/study/NCT06629909	The goal of this clinical trial is to learn if Human Umbilical Cord Mesenchymal Stem Cell (HUCMSC) derived secretome injection is safe and effective in patient with liver cirrhosis. The main questions it ams to answer are: 1. How safe is secretome Injection as an adjuvant therapy for liver cirrhosis patients? 2. How effective is secretome injection in liver fibrosis 6 months after injection? 3. D…	Liver Cirrhosis	Gastroenterology / Hepatology	DRUG: Secretome	Changes in Fibroscan and M2BPGi six month after secretome injections, Patients achieved a response if there are changes in Fibroscan and M2BPGi after secretome injections within six months.best outcome when the M2BPGi Fibroscan decrease, worst outcome when the M2BPGi and Fibroscan increase, From enrollment to the end of treatment at 4 months, From enrollment to the end of study at 10 months|Chang…	Changes of CTP and MELD score in six month after secretome injections, Patients achieved a response if there are changes in CTP and MELD score after secretome injections within six months.best outcome when the CTP and MELD score decrease, worst outcome when the CTP and MELD score increase, From enrollment to the end of treatment at 4 months, From enrollment to the end of study at 10 months|Change…
NCT06918808	DB-3Q bmMSC-EVs in Patients With Perianal Fistulizing Crohn's Disease	https://clinicaltrials.gov/study/NCT06918808	This is a double-blind, randomized, placebo-controlled, sequential cohort, ascending dose clinical trial to evaluate the safety and determine the efficacy of ascending doses of DB-3Q for the treatment of Perianal Fistulizing Crohn's Disease.	Perianal Fistula Due to Crohn's Disease	Gastroenterology / Hepatology	BIOLOGICAL: DB-3Q|BIOLOGICAL: Placebo	Combined Remission, Clinically confirmed 100% closure of all treated external openings, without development of new fistulas or abscesses and drainage \> 1 cm by the external openings, occurring spontaneously or after gentle finger compression; and on blinded central review of the MRI results, combined imaging endpoint of \>50% reduction in MAGNIFI-CD score and \>20% increase in perianal fistula f…	Combined Remission, Clinically confirmed 100% closure of all treated external openings, without development of new fistulas or abscesses and drainage \> 1 cm by the external openings, occurring spontaneously or after gentle finger compression; and on blinded central review of the MRI results, combined imaging endpoint of \>50% reduction in MAGNIFI-CD score and \>20% increase in perianal fistula f…
NCT07105371	Patients With ALS and Other Motor Discorders Will be Treated With Mesenchymal Cell Exosome Solution	https://clinicaltrials.gov/study/NCT07105371	Patients with ALS and other Motor Discorders will be treated with mesenchymal cell exosome solution.	Motor Disorders	Neurology	BIOLOGICAL: AlloEx exosomes	ALSFRS-R Results, from enrollment until 6 months after treatment
NCT06638970	Clinical Utility and Safety of Human Umbilical Cord Mesenchymal Stem Cell Secretome in Drug Resistant Epilepsy Single Center, Non-randomized, Phase I Clinical Trial	https://clinicaltrials.gov/study/NCT06638970	The goal of this clinical trial is to learn if Human Umbilical Cord Mesenchymal Stem Cell (HUCMSC) derived secretome injection is safe and effective in patient with epilepsy. The main questions it ams to answer are: 1. How is the relationship between secretome therapy and the reduction in seizure frequency and duration in patients with drug-resistant epilepsy in the adult age group? 2. How does s…	Epilepsy|Drugs Resistant Epilepsy	Neurology	DRUG: Secretome	Changes frequency and duration of the seizures in drugs resistant epilepsy after two months secretome injections, Patients achieved a response if there are changes in frequency and duration of the seizures in drugs resistant epilepsy after two months secretome injections.Best outcome when the frequency and duration of the seizures less frequent, worst outcome when the frequency and duration of th…	Changes in Mini Mental State Examination (MMSE) results of drugs resistant epilepsy after two months secretome injections, Patients achieved a response if there are changes in Mini Mental State Examination (MMSE) results in drugs resistant epilepsy after two months secretome injections.Best outcome when the Mini Mental State Examination (MMSE) get a increase results, worst outcome when Mini Menta…	Changes in Quality of The Life in Epilepsy Inventory (QOLIE-31) results of drugs resistant epilepsy after two months secretome injections, Patients achieved a response if there are changes in Quality of The Life in Epilepsy Inventory (QOLIE-31) results in drugs resistant epilepsy after two months secretome injections.Best outcome when the Quality of The Life in Epilepsy Inventory (QOLIE-31) get a…
NCT06632470	Clinical Utility and Safety of Human Umbilical Cord Mesenchymal Stem Cell Secretome in Moderate Neurocognitive Impairment (Dementia)	https://clinicaltrials.gov/study/NCT06632470	The goal of this clinical trial if to learn if Human Umbilical Cord Mesenchymal Stem Cell (HUCMSC) derived secretome injection is safe and effective in patient with moderate dementia. The main questions it aims to answer are: 1. Is HUCMSC derived secretome safe to be use as a therapy in patients with moderate dementia? 2. How does HUCMSC derived secretome affect pro inflammatory and anti inflamma…	Dementia|Moderate Dementia	Neurology	DRUG: Secretome injection|DRUG: Vitamin B12 Injection	Number of moderate dementia patients with normal range of blood parameters assessed by hemoglobin level, hematocrit level, leukocyte level, thrombocyte level, HbA1c level, kidney function and liver function, The blood parameters such as hemoglobin, hematocrit, leukocyte, thrombocyte, HbA1c, kidney function and liver function normal range is measured according to international standard, From enrol…
NCT05008588	Combination of Conditioned Medium and Umbilical Cord-Mesenchymal Stem Cells Therapy for Acute Stroke Infarct	https://clinicaltrials.gov/study/NCT05008588	The purpose of this study was to determine the effectiveness of a combination of intranasal conditioned medium (CM) with intraparenchymal umbilical cord mesenchymal stem cells (UC-MSCs) transplantation in acute stroke patients to induce neurogenesis.	Ischemic Stroke	Neurology	BIOLOGICAL: Conditioned Medium|BIOLOGICAL: Umbilical Cord Mesenchymal Stem Cells|PROCEDURE: Neurologic and Neutrophic Drugs	Change from baseline Brain-Derived Neutrophic Factor at one month, 3 months and 6 months after transplantation, Venous blood collection, Before treatment, one month after treatment, 3 months after treatment, and 6 month after treatment|Change from baseline Vascular endothelial growth factor at one month, 3 months and 6 months after transplantation, Venous blood collection, Before treatment, one m…	The National Institute of Health Stroke Scale (NIHSS) Scoring, The NIH Stroke Scale (NIHSS) is a 15-item scale that is a well-validated and prognostically important measure of stroke-related neurologic deficits in research and clinical care, Before treatment, one month after treatment, 3 months after treatment, and 6 month after treatment|modified Rankin Scale (mRS), The Modified Rankin Scale (mR…
NCT06889857	Safety and Efficacy of Intravenous Administration of SHED-CM for ALS	https://clinicaltrials.gov/study/NCT06889857	This study evaluates the safety and efficacy of Stem Cell from Human Exfoliated Deciduous teeth Conditioned Media (SHED-CM) in patients with Amyotrophic Lateral Sclerosis (ALS), using the Japanese version of the revised ALS Functional Rating Scale (ALSFRS-R) as an indicator.	Amyotrophic Lateral Sclerosis	Neurology	BIOLOGICAL: The study drug is SHED-CM manufactured by U-Factor	All Adverse Events, This measure will check the total number of adverse events (AEs) reported during the study, categorized by CTCAE Ver 5.0 ., Immediately after each administration and up to 4 weeks post-treatment|Number of Clinically Significant Changes in Laboratory Test Results, This measure will track the number of events where clinically significant abnormalities are detected in laboratory …	Efficacy assessment: ALSFRS-R, The revised ALS Functional Rating Scale in ALS Patients. This scale is scored from 0 to 48, the higher the score the better., Change from baseline ALSFRS-R at follow-up session|Efficacy assessment: %FVC, % forced vital capacity in ALS Patients, Change from baseline %FVC at follow-up session|Efficacy assessment: grip strength, grip strength in ALS Patients, Change fr…
NCT04314687	Stem Cell and Conditioned Medium for Cerebral Palsy	https://clinicaltrials.gov/study/NCT04314687	The aim of this study was to compare the effectiveness of umbilical cord mesenchymal stem cells (UCMSCs) and conditioned medium (CM) administration, UCMSCs only and control with standard therapy. Hypothesis: UCMSCs + CM therapy resulting in higher improvement in cognitive function, gross motor function and chemical factors than UCMSCs and standard therapy.	Cerebral Palsy	Neurology	BIOLOGICAL: Umbilical Cord Mesenchymal Stem Cells|BIOLOGICAL: Conditioned Medium|OTHER: Standard Therapy	Gross Motor Function, Gross Motor Function Classification System (GMFCS), 3 month after stem cells|Gross Motor Function, Gross Motor Function Classification System (GMFCS), 6 month after stem cells|Gross Motor Function, Gross Motor Function Measure (GMFM), 3 month after stem cells|Gross Motor Function, Gross Motor Function Measure (GMFM), 6 month after stem cells|Cognitive Function, Bayley Scales…	Chemical Marker, Insulin-like growth factor 1 (IGF-1); stromal derived factor-1α (SDF-1α); brain derived neurotrophic factors (BDNF), Vascular endothelial growth factor (VEGF),glial cell line-derived neutrophic factor (GDNF), fibroblast growth factor (FGF), Doublecortin (DCX), 3 month after stem cells|Chemical Marker, Insulin-like growth factor 1 (IGF-1); stromal derived factor-1α (SDF-1α); brain…
NCT05261750	Autologous Dendritic Cells and Allogenic Dendritic Secretomes for Patients With Advanced Nasopharyngeal Cancer	https://clinicaltrials.gov/study/NCT05261750	The purpose of this study is to determine the safety and potential of dendritic cells therapy and secretomes therapy for advanced nasopharyngeal cancer.	Nasopharyngeal Cancer	Oncology	BIOLOGICAL: Auto-Dendritic Adjuvant Therapy|BIOLOGICAL: Allo-Dendritic-Secretome Adjuvant Therapy	Karnofsky Performance Status, To measure the patient's Quality of Life. Karnofsky Performance Status can be used to determine patient's prognosis and measured changes of patient's ability to do daily activities which ranges from 0-100., Before therapy|Karnofsky Performance Status, To measure the patient's Quality of Life. Karnofsky Performance Status can be used to determine patient's prognosis a…
NCT05204329	Safety of Topical Mesenchymal Stromal Cell Secretome for Ocular Surface Disease	https://clinicaltrials.gov/study/NCT05204329	This study is a longitudinal assessment using a classic dose-escalation study design to assess the safety and maximal tolerated dose (MTD) of topical MSC Secretome eye drops. The study will be conducted at Illinois Eye and Ear Infirmary located at University of Illinois at Chicago. The study will use anterior segment Optical Coherence Tomography (OCT)/Scheimpflug Imaging, esthesiometry, and visua…	Mesenchymal Stromal Cells|Cornea|Corneal Defect|Corneal Epithelium Defect	Ophthalmology	BIOLOGICAL: MSC Secretome Eye Drops	Epithelial Status Assessment, The primary outcome measure is improved corneal epithelial barrier function at DAY #28assessed by viewing the cornea under slit lamp examination after instillation of sodium fluorescein, assessing the change from baseline in corneal fluorescein staining score. The presence/absence of an epithelial defect on DAY #28 will also be recorded., Day 28	Visual Acuity, Best-corrected distance visual acuity will be measured using standard ETDRS protocols., Baseline, Days 7, 14, 28, 56, 90|Corneal Epithelial thickness, Corneal epithelial thickness measured by anterior segment OCT imaging (Cirrus 6000, Pachymetry, a-scans and b-scans) will assess the treatment effect on thickness on DAY #28 and compared relative to baseline., Baseline, Days 14, 28, …
NCT05727878	Trial to Evaluate Safety and Efficacy of KPI-012 Ophthalmic Solution in Participants With PCED	https://clinicaltrials.gov/study/NCT05727878	The primary objective of the study is to investigate the safety and efficacy of KPI-012 compared to vehicle in participants who have a documented clinical diagnosis of PCED.	Persistent Corneal Epithelial Defect	Ophthalmology	DRUG: KPI-012|DRUG: KPI-012 Vehicle	Response status, Complete healing of the PCED and no corneal fluorescein staining in the area of the study lesion., Day 56
NCT04315025	Safety Issues of Peribulbar Injection of UC-MSC in Patients With Retinitis Pigmentosa	https://clinicaltrials.gov/study/NCT04315025	The study will perform UC-MSCs and CM transplantation. The first group will be injected by UCMSC+NaCl. the 2nd group will be injected by UC-MSC+CM. the 3rd group will be injected by CM. Each group consists of 6 subjects. all groups will be transplanted via peribulbar route. the dosage of UC-MSC is 1 million cells for each subject. All groups will be observed until 6 months.	Retinitis Pigmentosa	Ophthalmology	BIOLOGICAL: Umbilical Cord Mesenchymal Stem Cell (UC-MSC)|BIOLOGICAL: Conditioned Medium (CM)	Visual Acuity Test, a test to see the sharpness of vision using Snellen Chart which is read at a distance of 6 meters. Normal eye test results are stated in 6/6., 1 week after injection|Visual Acuity Test, a test to see the sharpness of vision using Snellen Chart which is read at a distance of 6 meters. Normal eye test results are stated in 6/6., 1 month after injection|Visual Acuity Test, a test…
NCT05909488	Role of UC-MSC and CM to Inhibit Vision Loss in Retinitis Pigmentosa Phase I/II	https://clinicaltrials.gov/study/NCT05909488	The study will perform UC-MSCs and CM transplantation. There are two groups with different dosages. The first group will be transplanted with 1.5 million cells, meanwhile, the second group is 5 million cells. Each group consists of 30 subjects. All groups will be transplanted via the peribulbar route. All groups will be observed until six months.	Retinitis Pigmentosa	Ophthalmology	BIOLOGICAL: 1.5 x 10^6 UC-MSC + CM|BIOLOGICAL: 5 x 10^6 UC-MSC + CM	Incident of Adverse Events, assessment of infection, inflammation, eye pressure and patients complaints, 1 day after injection|Incident of Adverse Events, assessment of infection, inflammation, eye pressure and patients complaints, 1 week after injection|Frequency of Adverse Events, assessment of infection, inflammation, eye pressure and patients complaints, 1 day after injection|Frequency of Adv…	Patients Quality of Life, Patient's quality of life using National Eye Institute-Visual Functional Questioner 25, 1 week after injection|Patients Quality of Life, Patient's quality of life using National Eye Institute-Visual Functional Questioner 25, 1 month after injection|Patients Quality of Life, Patient's quality of life using National Eye Institute-Visual Functional Questioner 25, 3 months a…
NCT06688318	Effectivity of Allogenic Umbilical Cord Mesenchymal Stem Cells Conditioned Media for Osteoarthritis of the Knee Joint	https://clinicaltrials.gov/study/NCT06688318	Osteoarthritis (OA) is a joint disorder that often occurs and causes disability. This disorder is characterized by an inflammatory reaction in the synovial joints accompanied by a gradual degeneration process in the articular cartilage and sub-chondral bone. Current research has discovered that stem cells produce conditioned media (secretome, extra vesicles, and exosomes) that have tissue regener…	Osteoarthritis Knee	Orthopedics / Rehabilitation	BIOLOGICAL: Intra-articular secretome injection therapy	Functional Score 1. Knee Injury and Osteoarthritis Outcome Score (KOOS),, The Knee Injury and Osteoarthritis Outcome Score (KOOS) is a questionnaire designed to assess short and long-term patient-relevant outcomes following knee injury. The KOOS is self-administered and assesses five outcomes: pain, symptoms, activities of daily living, sport and recreation function, and knee-related quality of l…	Radiographic Evaluation, Magnetic Resonance Imaging Evaluation using CartiGram, 2,4,6 Months
NCT05579665	Effectiveness of PRP, Conditioned Medium UC-MSCs Secretome and Hyaluronic Acid for the Treatment of Knee Osteoarthritis	https://clinicaltrials.gov/study/NCT05579665	The clinical trial will be carried out at the Dr. Moh. Hoesin Central Hospital, Palembang and planned from October 2022 to March 2023. This study aims to compare the efficacy of Platelet Rich Plasma, Conditioned Medium From Umbilical Cord Mesenchymal Stem Cell (MSC) Culture Secretome and hyaluronic acid for the Treatment of Knee Osteoarthritis	Knee Osteoarthritis	Orthopedics / Rehabilitation	BIOLOGICAL: Platelet-rich Plasma|BIOLOGICAL: Conditioned Medium From Umbilical Cord Mesenchymal Stem Cell Culture (MSCs) Secretome|DRUG: Low Molecular Weight Hyaluronic Acid	Visual Analog Scale (VAS), To asses pain score, score 1(good)-10(worst), Pre-Treatment|Visual Analog Scale (VAS), To asses pain score, score 1(good)-10(worst), 3 month after injection|Visual Analog Scale (VAS), To asses pain score, score 1(good)-10(worst), 6 month after injection|Western Ontario and McMaster Universities Osteoarthritis Index (WOMAC), To evaluate the condition of patients with ost…	Laboratory Assessment, Cartilage Oligomeric Matrix Protein (COMP), Pre-Treatment|Laboratory Assessment, Cartilage Oligomeric Matrix Protein (COMP), 3 month after injection
NCT05211986	Safety and Tolerability of IMM01-STEM in Patients With Muscle Atrophy Related to Knee Osteoarthritis.	https://clinicaltrials.gov/study/NCT05211986	An open-label dose escalation study to assess the safety and tolerability of IMM01-STEM in participants with muscle atrophy related to knee osteoarthritis	Muscle Atrophy	Orthopedics / Rehabilitation	DRUG: IMM01-STEM	Safety of IMMUNA(IMM01-STEM) treatment in study participants with muscle atrophy related to KOA, Determined by the incidence and severity of dose-limiting toxicities (DLTs) and the incidence of treatment-emergent adverse events (TEAEs). Adverse events (AE) are classified based on Common Terminology Criteria for Adverse Events (CTCAE) as follows: Grade 0 = no adverse events, Grade 1= mild, Grade 2…	Safety and tolerability of IMMUNA(IMM01-STEM) after 4 weeks of treatment in study participants with muscle atrophy related to KOA, Determined by incidence, type and severity of adverse events graded according to CTCAE v5.0 and CRS revised grading system and defined by clinical relevant findings at day 28 post-treatment, or worsening of previous findings from baseline at day 28 post treatment in: …
NCT06600581	Safety and Efficacy of IMM01-STEM Against Placebo on Muscle Performance in Seniors With Obesity and Muscle Weakness	https://clinicaltrials.gov/study/NCT06600581	Placebo controlled study for safety and efficacy of IMM01-STEM on muscle performance in seniors with obesity and muscle weakness	Muscle Performance|Sarcopenic Obesity	Orthopedics / Rehabilitation	BIOLOGICAL: IMM01-STEM|OTHER: Placebo|BIOLOGICAL: IMM01-STEM alternating with placebo (saline)	Incidence and severity of treatment-emergent adverse events (TEAEs), Safety and tolerability of the IP will be measured by regular monitoring of study subjects' vital signs, blood and urine testing, symptom assessments, physical examinations and physical function testing to identify changes that may be related to the IP. Monitoring begins before treatment and continues for three months following …	Change over time in grip strength, Muscle strength and function efficacy information from this measure will be considered for alternative efficacy outcome post interim adaptation. This will be done using the The European Working Group on Sarcopenia in Older People (EWGSOP2) diagnostic criteria of sarcopenia hand grip strength., Time Frame: Day 0 to Day 171|Change over time in body composition usi…
NCT04314661	Mesenchymal Stem Cell Therapy (MSCs) and Conditioned Medium Therapy for Osteoartrithis	https://clinicaltrials.gov/study/NCT04314661	This study aims to compare the efficacy of Umbilical Cord Mesenchymal Stem Cell and secretome between arthroscopy and without arthroscopy intervention in OA patients. This study has 4 arms namely Arthroscopy + Booster, Arthroscopy + Pre-conditioning, Non-Arthroscopy + Booster, Non-Arthroscopy + Pre-conditioning.	Osteoarthritis, Knee	Orthopedics / Rehabilitation	BIOLOGICAL: Arthroscopy with Mesenchymal Stem Cells + Secretome + Secretome|BIOLOGICAL: Arthroscopy with Secretome + Mesenchymal Stem Cells + Secretome|BIOLOGICAL: Non Arthroscopy with Mesenchymal Stem Cells + Secretome + Secretome|BIOLOGICAL: Non Arthroscopy with Secretome + Mesenchymal Stem Cells + Secretome	Visual Analog Scale (VAS), To asses pain score, score 1(good)-10(worst), 1 month after injection|Visual Analog Scale (VAS), To asses pain score, score 1(good)-10(worst), 3 month after injection|Visual Analog Scale (VAS), To asses pain score, score 1(good)-10(worst), 6 month after injection|Western Ontario and McMaster Universities Osteoarthritis Index, To evaluate the condition of patients with o…	Laboratory Asessment, COMP, MMP-13, IL-6, 2 weeks after injection|Laboratory Asessment, COMP, MMP-13, IL-6, 1 month after injection|Laboratory Asessment, COMP, MMP-13, IL-6, 3 months after injection|Magnetic Resonance Imaging (MRI) T2 mapping, MRI T2 mapping is used for cartilage evaluation, 6 month after injection
NCT04889963	Regeneration of Posterior Cruciate Ligament Injury Using Hypoxic Conditioned Allogenic Adipose Mesenchymal Stem Cell and Condition Medium	https://clinicaltrials.gov/study/NCT04889963	Transplantation of Allogenic Adipose Mesenchimal Stem cell in hypoxic cultur condition with Ligament- derived conitioned medium can enhance regeneration of posterior cruciate ligament rupture	Adypose Mesenchimal Stem Cell|Ligament Rupture|Ligament Derived Conditined Medium	Orthopedics / Rehabilitation	BIOLOGICAL: adypose mesenchymal conditioned medium and ligament derived conditioned medium	tensile strength of posterior cruciate ligament, measurement of tensile strength of posterior cruciate ligament, 6 weeks|Thrombosite of Growth Factor - beta 1, measurement value of Thrombosite Growth Factor - beta 1, 6 weeks|basic fibroblast of growth factor, measurement value of basic fibroblast of growth factor, 6 weeks
NCT06545175	Intracochlear Application of VSF1.01 for the Reduction of Cochlear Implant Surgery Related Trauma	https://clinicaltrials.gov/study/NCT06545175	The goal of this clinical trial is to assess the safety of intracochlear application of VSF1.01 for the reduction of cochlear implant surgery related trauma in patients with profound hearing loss with or without non-functional residual hearing in low frequencies and cochlear implantation. The main questions it aims to answer are: Primary objective: Safety of intracochlear application of VSF1.01 i…	Hearing Loss	Otorhinolaryngology (ENT)	DRUG: Intracochlear application of VSF1.01	Rate and severity of (serious) adverse events, Recording and documentation of number and severity of (serious) adverse events, Continuously from start to end of study [Start: IMP treatment (day 0), end of the study (Follow-up 5)], assessed up to approximately 6 months	Evaluation of eCAP growth function, Assessment of effectiveness on neural responses of auditory nerve by measuring electrically evoked compound action potential (eCAP; eCAP growth function), Continuously from start to end of study [Start: IMP treatment (day 0), end of the study (Follow-up 5)], assessed up to approximately 6 months|Evaluation of speech perception, Assessment of effectiveness on sp…
NCT05122234	Mesenchymal Stem Cell Secretome In Severe Cases of COVID-19	https://clinicaltrials.gov/study/NCT05122234	This study is a multi-centre randomized controlled trial involving severe covid-19 patients. The intervention group will receive mesenchymal stem cell secretomes and standard covid-19 therapy, while the control group receive placebo and standard covid-19 therapy. Clinical presentation, inflamatory marker, laboratory and radiological parameters, RT-PCR conversion, safety profile, and mortality rat…	COVID-19	Pulmonology / Infectious Diseases	BIOLOGICAL: Injection of secretome - mesenchymal stem cell|OTHER: Placebo|DRUG: Standard treatment of Covid-19	Assessment of inflamation marker levels, The inflamatory marker assessed in this study is IL-6, IL-10, LIF, VEGF, and Ferritin. The inflamatory marker level will assess on day 0 (before intervention), day 7 after intervention, and day 14 after intervention., Day 0 (before intervention), day 7, day 14	Assessment of clinical outcome, Clinical outcome assessed in this study were body temperature, oxygen saturation, respiratory rate, shortness of breath, cough, and phlegm on cough., before and after intervention (maximum 14 days after intervention)|Assessment of laboratory routine, Laboratory routine assessed in this study is NLR, lymphocyte count, thrombocytes count, CRP, blood gas analysis, bil…
NCT05019287	Menstrual Blood Stem Cells in Severe Covid-19	https://clinicaltrials.gov/study/NCT05019287	In this randomized controlled trial (RCT), severe cases of COVID-19 infection will be treated with secretome of menstrual blood stem cells. The improvement in the clinical, laboratory and radiological manifestations will be evaluated in treated patients compared with the control group.	Covid19|Cytokine Storm	Pulmonology / Infectious Diseases	BIOLOGICAL: Allogeneic human menstrual blood stem cells secretome|OTHER: Intravenous saline injection	Adverse reactions incidence, The proportion of participants with treatment-related Adverse Event as assessed by CTCAE v5.0., Day 0 - 28|Time to clinical improvement, Days from administration of the Investigational Product for improvement, Day 0 - 28	Assessment of serum CRP (mg/L) levels, To evaluate the anti-inflammatory effect of the proposed treatment an assessment of the inflammatory markers, Days 0, 5, 10, 14, and 28|Assessment of serum LDH (U/L) levels, To evaluate the anti-inflammatory effect of the proposed treatment an assessment of the inflammatory markers, Days 0, 5, 10, 14, and 28|Assessment of serum Ferritin (ng/ml) levels, To ev…
NCT06684379	Study on Safety and Efficacy of Two Doses of PRS CK STORM in the Modulation of the Cytokine Storm for the Treatment of Acute Respiratory Distress Syndrome (ARDS) Caused by SARS-Cov-2, Influenza A, Influenza B and Respiratory Syncytial Virus (RSV)	https://clinicaltrials.gov/study/NCT06684379	The purpose of this clinical trial is to evaluate the safety, tolerability and efficacy of two doses (dose A and dose B) of Standardized Conditioned Medium Obtained by Coculture of Monocytes and fat-derived Mesenchymal Stromal Cells (PRS CK STORM) in the modulation of the cytokine storm for the treatment of the acute respiratory distress syndrome (ARDS) caused by SARS-Cov-2, influenza A, influenz…	SARS-CoV-2|Influenza, Human|Respiratory Syncytial Virus Infections|Respiratory Distress Syndrome	Pulmonology / Infectious Diseases	DRUG: Placebo comparator|DRUG: PRS CK STORM|DRUG: PRS CK STORM	Adverse Events (AEs), Number and proportion of subjects experiencing AEs., Up to 12 months|Serious adverse events (SAEs), Number and proportion of subjects experiencing SAEs, Up to 12 months|Treatment-emergent adverse events (TEAEs), Number and proportion of subjects experiencing TEAEs, Up to 12 months|Safety measures: Clinical evaluation through physical examination, Number and proportion of sub…	Severity of ARDS, Severity of ARDS will be assessed as the values of the Kirby index (ratio PaO2/FiO2). Severity according to PaO2/FiO2 values is classified as: * Normal: PaO2/FiO2 \> 300 mmHg * Mild: 200 mmHg \< PaO2/FiO2 ≤ 300 mmHg * Moderate: 100 mmHg \< PaO2/FiO2 ≤ 200 mmHg * Severe: PaO2/FiO2 ≤ 100 mmHg, Up to 12 months|Death rate, Percentage of participants who died since the beginning of t…	Variations in anti-inflamatory cytokine levels, Changes in the concentrations of anti-inflammatory (TIMP-1 and IL-1Ra) cytokines before and after treatment. Blood samples will be collected from patients to carry out cytokine quantification, Day 1, Day 3 and Day 6|Variation in pro-inflammatory cytokine levels, Changes in the concentrations of pro-inflammatory (TNF-α, IL-1β, IL-6 and IL-18) cytokin…
NCT04753476	Treatment of Severe COVID-19 Patients Using Secretome of Hypoxia-Mesenchymal Stem Cells in Indonesia	https://clinicaltrials.gov/study/NCT04753476	In this randomized controlled trial (RCT), severe cases of COVID-19 infection will be treated with secretome of hypoxia-mesenchymal stem cells. The improvement in clinical, laboratory, and radiological manifestations will be evaluated in treated patients compared with the control group.	Covid-19|Cytokine Storm	Pulmonology / Infectious Diseases	BIOLOGICAL: Injection of Secretome-MSCs|DRUG: Standard treatment of Covid-19	Change in patients clinical manifestation, mild, moderate, or severe, 1 months|Need for a ventilator, There are respiratory variables that made severe Covid-19 patients previously stable but worsened, requiring a ventilator Divided into two categories: 1. It is necessary 2. No need, 1 months|Duration of using a ventilator, Duration of use of a ventilator from the day of intubation to the day of e…	Survival, Death, 2 months
NCT04398303	ACT-20 in Patients With Severe COVID-19 Pneumonia	https://clinicaltrials.gov/study/NCT04398303	The primary objective of this study is determine the safety and efficacy of ACT-20-MSC (allogenic human umbilical derived mesenchymal stem cells) and ACT-20-CM (allogenic human umbilical derived mesenchymal stem cells in conditioned media) in patients with moderate to severe COVID-19 pneumonia.	COVID-19 Pneumonia	Pulmonology / Infectious Diseases	BIOLOGICAL: ACT-20-MSC|BIOLOGICAL: ACT-20-CM|BIOLOGICAL: Placebo	Mortality at day 30, 30 days post treatment	Ventilated Subjects - Ventilator Free Days, Number of ventilator-free days, 28 days post treatment|Ventilated Subjects - Improvement in Ventilator Settings, Improvement in ventilator settings: Minute ventilation, PEEP, FiO2, 28 days post treatment, or until off of ventilator|High-Flow O2 Support Subjects - Step-Down O2 Therapy, Days of step-down O2 therapy as evidenced by: improvement in required…
NCT05710536	Safety and Efficacy of Formulation for Improving Vagina Laxity: A Pilot Study	https://clinicaltrials.gov/study/NCT05710536	This study is conducted to investigate the safety and efficacy of the formulation containing stem cell secretome and licorice root extract in improving vagina laxity (VL) condition of women in Malaysia. This formulation may stimulate cell rejuvenation and trigger cell renewal efficiently as they contained rich mixture of natural, bioavailable polypeptides and plant extracts and these might help i…	Healthy	Reproductive Medicine (Andrology / Gynecology / Endocrinology)	OTHER: Formulation X	Change in vagina laxity condition from baseline and at week 2 and week 5 after using the product, Vagina laxity questionnaire (VLQ) will be used to assess participant's vagina laxity conditions at baseline, week 2 and week 5. This is a self-reported tool where participants will be asking to score their vagina laxity on a scale of 1 to 7 (1= very loose, 2= moderately loose, 3= slightly loose, 4= n…
NCT06839651	Umbilical Cord Mesenchymal Stem Cell Secretome in Severe Erectile Dysfunction Non-responsive to Sildenafil	https://clinicaltrials.gov/study/NCT06839651	The study is an experimental pre-post-test design involving 10 patients with severe ED non-responsive to sildenafil. Safety parameters included pain, hematoma, local bleeding, and infection, while efficacy was measured using the IIEF-5 questionnaire, EHS, and morning erection.	Erectile Dysfunctions	Reproductive Medicine (Andrology / Gynecology / Endocrinology)	COMBINATION_PRODUCT: uc-msc secretome intra cavernous injection	Visual analog scale, A visual analog scale is used for measuring pain. The patient will be asked to describe the pain on a scale of 1-10. Scale 1 means no pain and 10 means very great pain. A higher score indicates a worse outcome., one hour and one year|Hematomes, Hematomes means blue discoloration. 0 scale means there is no discoloration and 1 means there is a discoloration., one hour|Bleeding,…
NCT06869863	Study of Tolerability, Safety, Pharmacokinetics, Pharmacodynamics and Preliminary Efficacy of the Medicinal Product MediReg®	https://clinicaltrials.gov/study/NCT06869863	The study is open to patients with severe forms of male infertility (non-obstructive disorders of spermatogenesis, including azoospermia). The Phase I/II clinical trial is being conducted at the Lomonosov Moscow State University and is aimed at studying the efficacy and safety of the innovative drug "MediReg® (Human Mesenchymal Stromal Cell Secretome)", lyophilizate for preparation of solution fo…	Azoospermia, Nonobstructive|Teratospermia|Oligospermia|Men Infertility	Reproductive Medicine (Andrology / Gynecology / Endocrinology)	BIOLOGICAL: Medicinal product MediReg® (Human Mesenchymal Stromal Cell Secretome), lyophilizate for preparation of solution for injection in patients with severe spermatogenesis disorders|OTHER: Clostilbegit (clomiphene) 50 mg 1 tablet x 1 p a day - 3 months, Triovit - 1 tablet x 1 p a day - 3 months, Folic acid - 1 tablet x 1 p a day - 3 months.	Semen Analysis, In more than 30% of patients with nonobstructive azoospermia appearance of sperm cells in semen, 90 days	Increase in inhibin B level by more than 20% from baseline, 90 days
NCT05279768	Stem Cells and Secretomes for Infertility Therapy in Polycystic Ovary Syndrome (PCOS) Patients With Insulin Resistance.	https://clinicaltrials.gov/study/NCT05279768	The purpose of this study is to investigating the effect of Umbilical Cord Mesenchymal Stem Cell (UC-MSCs) and secretomes to insulin resistance in Polycystic Ovary Syndrome (PCOS) patients. This study has 4 arms namely UC-MSCs treatment, secretomes treatment, UC-MSCs and secretomes treatment, and control.	Polycystic Ovary Syndrome	Reproductive Medicine (Andrology / Gynecology / Endocrinology)	BIOLOGICAL: UC-MSCs|BIOLOGICAL: Secretomes|BIOLOGICAL: UC-MSCs and Secretomes|BIOLOGICAL: Control	Blood serum sample, Sampling of the subject's blood serum will be carried out during the follicular phase on day 10-12., Follicular phase on day 10-12|Free Androgen index (FAI), Free Androgen index (FAI) is calculated by total testosterone x100/SHBG, Follicular phase on day 10-12|Insulin, Glucose Plasma, and Insulin Resistance, insulin resistance is calculated by the method: HOMA: HOMA-IR = (insu…
NCT06469411	Effect of PMSCs and Their Secretome for the Treatment of GvHD	https://clinicaltrials.gov/study/NCT06469411	In this clinical trial study, 60 patients with GvHD referred to Shahid Qazi Hospital in Tabriz, were randomly divided into 2 intervention and control groups (n= 30 in each) that received secretome and distilled water by injection, respectively. The method of blinding was triple-blinded and all the names and personal information of the patients were coded at the time of data collection and remaine…	GVHD	Rheumatology / Immunology	BIOLOGICAL: Secretome (set of substances released from the cell to its surroundings) of mesenchymal stem cells retrieved from the placenta (containing 400 microgram protein/ milliliter)|OTHER: 4 cc distilled water dissolved in albumin 20%	Liver involvement, Measurement of Bilirubin level, At the beginning of the study and 6 weeks after the intervention|Intestine condition, Diarrhea volume measurement, At the beginning of the study and 6 weeks after the intervention|Skin rash, Determination of BSA percentage, At the beginning of the study and 6 weeks after the intervention
NCT05921058	The Effects of Mesenchymal Stem Cell Secretome in Lupus Patients	https://clinicaltrials.gov/study/NCT05921058	This research is a clinical trial of administering mesenchymal stem cell secretome to lupus patients.	Lupus Erythematosus	Rheumatology / Immunology	DRUG: Secretome|DRUG: Placebo	Lupus Disease activity, The data collected were MEX SLEDAI score (range 0-32) before and after therapy., Change of Lupus Disease Activity at 1 months
NCT05925647	The Effects of Mesenchymal Stem Cell Secretome in Rheumatoid Arthritis Patients	https://clinicaltrials.gov/study/NCT05925647	This research is a clinical trial of administering mesenchymal stem cell secretome to rheumatoid arthritis patients.	Rheumatoid Arthritis	Rheumatology / Immunology	DRUG: Messenchymal stem cell secretome|DRUG: Placebo	Rheumatoid Arthritis Disease Activity, Disease Activity Score 28-joint count (DAS28) before and after therapy., The change of Disease activity score patients at 1 months
NCT04980261	Freeze-dried Bovine Hydroxyapatite/Secretome Composite for Bone Defects	https://clinicaltrials.gov/study/NCT04980261	This clinical trial aims to investigate the efficacy of freeze-dried bovine hydroxyapatite/secretome composite application for the management of long bone defects and other bone healing disorders in the lower extremities.	Bone Loss	Rheumatology / Immunology	PROCEDURE: ORIF + autograft|PROCEDURE: ORIF + FD BHA/Secretome	X-ray evaluation immediately following surgery., A two-view (anterior-posterior/AP and lateral) radiograph will be taken immediately following surgery. The x-ray evaluation will be carried out by a blinded outcome assessor using a scoring system named Radiographic Union Score (Whelan et al., 2010) to assess bone union based on fracture line, callus, and graft resorption on plain radiograph after …	Functional evaluation at 8 weeks following surgery., The functional evaluation will be assessed by using a scoring system named LEFS (Lower Extremity Functional Scale). LEFS is a widely known and validated patient-reported outcome measures (PROM) comprising 20 questions that is used to assess lower extremity functions. The patients will be asked to rate the activity listed from 0 to 4 (0 refers t…
